# Supplementary material for: Indicators of HSV1 Infection, ECM–Receptor Interaction, and Chromatin Modulation in a Nuclear Family with Schizophrenia
Source: J Pers Med. 2023 Sep 18;13(9):1392. doi: 10.3390/jpm13091392 (PMC10532901; doi:10.3390/jpm13091392)
Supplement: Supplementary file 1 [file jpm-13-01392-s001.zip › Supplementary Table S1.xlsx]

## Sheet: Clinical info SZ
Supplementary Table S1. Clinical findings of the sample family.
Sample	I:1	II:1	II:2
Diagnosis	Normal	Schizophrenia	Schizophrenia
Age (at recruitment)	61	30	29
Sex (M/F)	M	M	F
Family history	Son and daughter, schizophrenia	Mother and sister, schizophrenia	Mother and brother, schizophrenia
History of development	Normal	Premorbid personality: aloof	Premorbid personality: introverted, reduced interaction with peers during junior high school
Academic career	Graduated from university	Graduated from university	Drop out of university
Professional career	Retired from primary school teacher	Poor job continuity	None
marital history & children	Two children	Single	Single
age at onset	Non available	14	20
Symptoms at onset	Non available	Auditory hallucination, bizarre behaviors, aggression	Auditory hallucination, bizarre delusions (about aliens, gods), bizarre behaviors, persecutory delusion, psychomotor agitation
Clinical course after onset	Non available	Multiple relapses, partially due to poor compliance with medication. Lazy lifestyle, poor socio-occupational function	Multiple relapses, partially due to poor compliance with medication. Marked positive symptoms
Number of hospitalization	Non available	2	5
Current pharmacotherapy (antipsychotics, mood stabilizer etc.)	Non available	Quetiapine 600 mg	Clozapine 200mg, Risperidone 8mg, Depakine 1000mg
Response to treatment (pharmacotherapy)	Non available	Some residual positive symptoms persisted, such as bizarre speech and behaviors	Unremitted psychosis
Comorbidity of intellectual disability (mental retardation)	Non available	None	None
Comorbidity of physical or mental illnesses	Non available	None	None
Height & weight	170cm/60kg	176cm/105kg	162cm/72kg
